# Supplementary material for: In Situ Decarboxylation-Pressurized Hot Water Extraction for Selective Extraction of Cannabinoids from Cannabis sativa. Chemometric Approach
Source: Molecules. 2021 Jun 2;26(11):3343. doi: 10.3390/molecules26113343 (PMC8199533; doi:10.3390/molecules26113343)
Supplement: Supplementary file 1 [file molecules-26-03343-s001.zip]

Archive with 1 entries (1 files):
- molecules-1209149-supplementary.pdf
